# Supplementary material for: Exploring the role of cellular senescence in cancer prognosis across multiple tumor types
Source: Front Endocrinol (Lausanne). 2024 Jun 14;15:1378356. doi: 10.3389/fendo.2024.1378356 (PMC11211249; doi:10.3389/fendo.2024.1378356)
Supplement: Supplementary file 1 [file Table_1.xlsx]

## Sheet: Sheet1
SenMayo
Coefficient	Gene
0.026	WNT16
0.037	VGF
-0.128	TUBGCP2
-0.068	TNFRSF10C
0.05	SPP1
-0.033	SERPINE2
0.135	SERPINE1
-0.107	SCAMP4
0.106	PLAUR
-0.041	PLAU
0.221	PIGF
-0.121	NAP1L4
-0.034	MMP9
-0.044	MMP2
0.182	MMP14
-0.138	LCP1
0.105	ITPKA
-0.063	ITGA2
-0.038	IQGAP2
0.033	IL7
-0.045	IL1B
0.03	IL1A
0.034	IGFBP3
0.049	IGFBP2
-0.084	ICAM3
0.044	ICAM1
0.052	HGF
-0.085	ETS2
0.067	EREG
0.037	EGFR
-0.035	EDN1
0.052	CXCR2
0.054	CXCL3
-0.056	CXCL2
0.034	CXCL10
0.041	CSF1
-0.038	CCL2
-0.037	CCL13
0.066	C3
0.023	BMP2
-0.038	AREG
-0.027	ANGPTL4
FRIDMAN. SENESCENCE.UP
Coefficient	Gene
-0.07	CD44
0.17	CDC25B
-0.056	CITED2
0.22	CLTB
-0.054	COL1A2
0.13	CCNB1
0.198	E2F4
0.111	EIF2B1
0.088	FN1
0.095	HPS5
0.081	HTATIP2
0.03	F3
0.041	IGFBP2
0.107	IGFBP3
0.076	WISP1
-0.055	IGF1R
0.064	MORF4
0.059	MYC
-0.051	NDN
0.092	OPTN
-0.044	CDKN2B
-0.139	CDKN2D
0.082	MAPK14
-0.151	NOLC1
0.201	PEA15
0.055	RAB31
0.111	RAB5B
-0.313	RABGGTA
0.256	RAC1
-0.119	S100A11
0.024	SERPINB2
-0.085	STAT1
0.039	TERT
0.043	TFAP2A
0.033	THBS1
0.049	TNFAIP2
-0.065	TNFAIP3
